# Supplementary material for: Transcriptome Profiling Reveals Molecular Responses to Salt Stress in Common Vetch (Vicia sativa L.)
Source: Plants (Basel). 2024 Mar 3;13(5):714. doi: 10.3390/plants13050714 (PMC10935011; doi:10.3390/plants13050714)
Supplement: Supplementary file 1 [file plants-13-00714-s001.zip]

Archive with 1 entries (1 files):
- plants-2853537-supplementary.pdf
